# Supplementary material for: Cross-neutralization of Omicron BA.1 against BA.2 and BA.3 SARS-CoV-2
Source: Nat Commun. 2022 May 26;13:2956. doi: 10.1038/s41467-022-30580-5 (PMC9135681; doi:10.1038/s41467-022-30580-5)
Supplement: Supplementary file 2 — Source Data [file 41467_2022_30580_MOESM2_ESM.xlsx]

## Sheet: Sheet1
Figure 1 B and C
ID	WT Rep-1	WT Rep-2	BA.1 Rep-1	BA.1 Rep-2	BA.2 Rep-1	BA.2 Rep-2	BA.3 Rep-1	BA.3 Rep-2
1	10	10	80	80	160	160	20	20
2	10	10	80	80	80	160	40	40
3	10	20	160	80	20	80	20	10
4	10	10	160	80	40	20	20	40
5	10	10	160	160	40	40	40	40
6	10	10	160	160	20	20	20	20
7	10	10	160	160	80	40	40	80
8	10	10	160	160	80	80	20	20
9	20	20	320	160	160	160	160	320
10	10	10	320	320	40	20	40	40
11	10	10	320	320	80	160	160	160
12	10	10	320	640	20	40	80	80
13	160	160	640	320	10	10	20	20
14	20	20	640	640	640	320	160	160
15	10	10	640	1280	40	40	160	80
16	10	10	1280	1280	320	160	320	320
17	40	20	2560	2560	640	320	640	640
18	80	160	2560	2560	1280	1280	2560	1280
19	10	10	5120	5120	640	640	1280	1280
20	40	40	20480	10240	2560	2560	2560	2560
ID	WT GMT	BA.1 GMT	BA.2 GMT	BA.3 GMT
1	10	80	160	20
2	10	80	113.137	40
3	14.1421	113.137	40	14.1421
4	10	113.137	28.2843	28.2843
5	10	160	40	40
6	10	160	20	20
7	10	160	56.5685	56.5685
8	10	160	80	20
9	20	226.274	160	226.274
10	10	320	28.2843	40
11	10	320	113.137	160
12	10	452.548	28.2843	80
13	160	452.548	10	20
14	20	640	452.548	160
15	10	905.097	40	113.137
16	10	1280	226.274	320
17	28.2843	2560	452.548	640
18	113.137	2560	1280	1810.19
19	10	5120	640	1280
20	40	14481.5	2560	2560
GMT	15.966	444.774	107.406	101.965
